# Supplementary material for: The dynamic interplay of host and viral enzymes in type III CRISPR-mediated cyclic nucleotide signalling
Source: eLife. 2020 Apr 27;9:e55852. doi: 10.7554/eLife.55852 (PMC7213978; doi:10.7554/eLife.55852)
Supplement: Figure 6—source code 1. [file elife-55852-fig6-code1.mec.zip]

Archive with 1 entries (1 files):
- Final_revised_model.mec
